# Supplementary material for: Acute tobacco smoke exposure exacerbates the inflammatory response to corneal wounds in mice via the sympathetic nervous system
Source: Commun Biol. 2019 Jan 24;2:33. doi: 10.1038/s42003-018-0270-9 (PMC6345828; doi:10.1038/s42003-018-0270-9)
Supplement: Supplementary file 3 — Supplementary data 1 [file 42003_2018_270_MOESM3_ESM.xlsx]

## Sheet: Sheet1
	Time points (hr)	RA-1	RA-2	RA-3	RA-4	RA-5	RA-6	ATSE-1	ATSE-2	ATSE-3	ATSE-4	ATSE-5	ATSE-6	SB 225002-1	SB 225002-2	SB 225002-3	SB 225002-4	SB 225002-5	SB 225002-6
Figure 1B	0	100	100	100	100	100	100	100	100	100	100	100	100	100	100	100	100	100	100
	12	38.74	34.78	43.86	32.64	42.64	34.8	60.5	72.64	63.02	62.32	64.13	69.76	46.23	38.85	41.81	43.74	42.49	40.65
	18	13.18	12.94	9.28	9.98	9.36	11.01	40.09	45.01	50.98	42.99	38.91	47.43	15.92	14.15	21.46	16.54	21.95	20.62
	24	0	0	0	0	0	0	20.15	17.84	27.51	22.75	18.51	24.49	0	0	0	0	0	0
	30	0	0	0	0	0	0	10.09	8.5	7.95	10.29	8.43	7.25	0	0	0	0	0	0
	36	0	0	0	0	0	0	0	0	0	0	0	0	0	0	0	0	0	0
Figure 1C	6	22	21	18	17	22	19	3	9	6	10	2	9	18	17	16	15	18	15
	12	65	85	91	67	69	62	22	35	30	22	50	34	30	50	41	60	50	62
	18	106	72	108	93	100	76	44	48	56	39	48	40	98	70	90	93	98	74
	24	188	142	154	149	183	155	91	113	84	123	124	108	135	142	155	160	154	136
Figure 1D	6	12	15	9	10.75	9.5	11	24	23	18	19	20.75	19.25	20	15	9	11.25	18.75	13
	12	74	55.5	53.25	68.5	67.25	70	140.75	129.25	123.25	150.75	123.5	121	20.75	27	36.5	30	23	40
	18	116.5	98	80.25	96.5	104	110.75	163	138	148	158	169.5	155	38.25	50.5	52	46	55.25	44
	24	93	62.25	74.75	88.5	82	86	160.75	182	179.75	170.5	168	172	47	28.75	45.25	40.5	39.75	44
Figure 1E	6	8.25	7	5	4	4	6.25	14	13	18	17.75	10	13.25	8.25	7	6	9	9	6.25
	12	11.75	10.5	7	12	12.25	7.25	16.75	18.75	15.75	22	21.25	17.25	11.75	12	10	12	10.5	11.25
	18	11.75	12	15.5	17	17.5	11.25	20	18.5	24	25	22.5	18.5	15	18	15.5	17	17	18
	24	15.5	18.25	20.75	22	22	15	35.25	28	31.25	35	32	28.5	14	18.25	20.75	20	19.5	22
Figure 1F		5.5	5.8	6	7.3			1.78	1.52	1.83	2.05
Figure 1G		65.2	62.8	61.6	60.4			10.1	9.8	11	12.5
Figure 1I	6	7.15	6.47	6.92	5.81			23.66	15.66	15.65	18.3
	12	4.67	4.07	5.52	4.27			10.15	9.98	6.43	6.87
	18	2.53	5.38	4.76	3.33			6.01	5.86	7.62	5.04
	24	1.46	3.75	2.91	2.68			5.12	3.79	3.95	6.11
Figure 1J	6	36.14	29.05	28.6	26.47			69.49	67.6	69.27	80.77
	12	8.72	5.73	5.72	7.29			28.5	28.54	28	25.44
	18	5.76	3.19	3.17	2.3			31.3	24.54	26.81	24.41
	24	6.14	5.82	4.36	4.44			14.66	14.15	14.19	15.25
Figure 1K	6	2.52	3.4	4.65	5.14			9.02	9.71	6.12	6.82
	12	11.47	13.27	10.55	9.01			56.21	44.17	53.37	52.18
	18	7	5.5	5.7	4.54			18.14	15.69	15.77	19.56
	24	6.48	7.32	6.15	6.96			11.64	11.7	11.46	10.6
