# Supplementary material for: Acute tobacco smoke exposure exacerbates the inflammatory response to corneal wounds in mice via the sympathetic nervous system
Source: Commun Biol. 2019 Jan 24;2:33. doi: 10.1038/s42003-018-0270-9 (PMC6345828; doi:10.1038/s42003-018-0270-9)
Supplement: Supplementary file 4 — Supplementary data 2 [file 42003_2018_270_MOESM4_ESM.xlsx]

## Sheet: Sheet1
	Time points(hr)	RA-1	RA-2	RA-3	RA-4	RA-5	RA-6	ATSE-1	ATSE-2	ATSE-3	ATSE-4	ATSE-5	ATSE-6	6-OHDA-1	6-OHDA-2	6-OHDA-3	6-OHDA-4	6-OHDA-5	6-OHDA-6
Figure 2A	0	0.12	0.14	0.1	0.13			0.2	0.18	0.23	0.16		0.08	0.07	0.05	0.1
	6	0.29	0.2	0.38	0.24			0.53	0.52	0.61	0.46		0.28	0.29	0.16	0.39
	12	0.41	0.42	0.31	0.51			1.16	1.05	1.28	1.04		0.7	0.72	0.81	0.58
	18	1.32	1.29	1.75	0.94			1.52	1.38	1.66	1.39		0.56	0.45	0.66	0.55
	24	1.34	1.25	1.07	1.71			2.14	2.03	2.35	2.08		0.52	0.5	0.61	0.43
Figure 2B	0	3.5	3.8	3.76	4			5.2	5.5	5.51	5.6		2.9	3.2	3.5	3.5
	6	4.95	6.24	5.51	5.66			8.48	8.4	9.41	7.54		5.99	6.59	3.67	3.89
	12	8.04	9.72	8.79	8.42			15.57	13.49	13.98	12.65		7.68	8.78	5.49	8.8
	18	18.46	15.75	17.25	17.14			22.21	20.46	21.89	23.21		9.71	4.36	4.9	8.65
	24	7.98	9.57	9.44	10.65			11.89	15.89	14.2	13.9		10.51	6.25	5.65	5.9
Figure 2D		5.81	6.41	5.58	4.25	5.19	4.96	26.4	23.56	22.85	21.51	19.44	22.55	5.94	6.37	5.03	6.05	5.05	4.26
Figure 2F		0.69	0.75	0.74	0.5	0.63	0.68	1.09	0.99	1.06	1.2	1.13	1.15	0.73	0.79	0.73	0.61	0.64	0.74
Figure 2H		34.25	31.75	42.25	41.5	31.25		52.25	57	54.25	58.25	49		34.25	31.75	42.75	30	28
Figure 2J		18.125	17.875	15.25	17	15.5		22.875	25.25	29.75	23.75	26		16.125	17.875	15.25	15.75	18
