# Supplementary material for: Acute tobacco smoke exposure exacerbates the inflammatory response to corneal wounds in mice via the sympathetic nervous system
Source: Commun Biol. 2019 Jan 24;2:33. doi: 10.1038/s42003-018-0270-9 (PMC6345828; doi:10.1038/s42003-018-0270-9)
Supplement: Supplementary file 5 — Supplementary data 3 [file 42003_2018_270_MOESM5_ESM.xlsx]

## Sheet: Sheet1
	Time points(hr)	RA-1	RA-2	RA-3	RA-4	RA-5	RA-6	ATSE-1	ATSE-2	ATSE-3	ATSE-4	ATSE-5	ATSE-6	Isoepinephrine-1	Isoepinephrine-2	Isoepinephrine-3	Isoepinephrine-4	Isoepinephrine-5	Isoepinephrine-6
Figure 3B	0	100	100	100	100	100	100	100	100	100	100	100	100	100	100	100	100	100	100
	12	32.56	37.44	28.14	34.14	32.7	35.84	62.25	58.7	52.13	58.77	56.77	52.47	85.35	94.98	77.51	77.06	86.43	78.68
	18	16.85	20.33	11.13	13.34	18.19	15.73	48.47	47.7	40.52	45.9	42.65	47.35	68.46	86.14	70.01	82.64	67.47	79.08
	24	0	0	0	0	0	0	28.06	26.96	20.18	20.66	27.09	20.3	64.12	74.68	67.71	67.19	71.83	62.26
	30	0	0	0	0	0	0	17.34	9.68	8.04	8.74	15.68	11.35	50.15	65.65	62.19	55.54	59.39	51.1
	36	0	0	0	0	0	0	0	0	0	0	0	0	42.1	50.03	51.4	49.89	43.56	48.95
Figure 3C	6	21	23	24	19	20	19	8	9	5	6	7	9	1	2	2	3	1	5
	12	120	85	91	100	70	67	20	35	35	48	23	33	25	11	25	7	25	11
	18	130	106	108	120	100	106	48	59	47	48	21	26	37	26	28	20	25	21
	24	170	172	155	158	173	154	112	98	110	81	120	122	52	40	72	63	62	57
Figure 3D	6	15	9.25	14	12	12	17	24.25	20.25	18	23	25	19.5	25	20	17.25	28	17	22.5
	12	67.5	55.75	55.25	70	59.5	71	132.75	120.25	133.25	120.5	132	129	135	126.75	113.5	136	115.25	112.5
	18	112.5	97	84.25	96	111.25	109.5	153.5	150	168	169	152.5	159	154.75	173.75	170.5	170.25	160	171
	24	90	105.25	74.75	75	105.5	89.5	162.75	188	159.75	187.5	169.25	178	210	200	191	190.5	204.5	208.25
Figure 3E	6	5	8.5	6.25	7	5	8.25	12.25	13	10.25	12.25	13.5	11.5	17.25	15	17	18	17.5	19
	12	8.25	10.5	7	12	11.25	10	16.5	18	15.5	18.25	14	15	18.5	18.25	25.75	23	18	19
	18	15	12	15.5	11.75	12.25	16	19	18.25	22	22.5	20.25	20	28	25.25	20	25.5	24	27
	24	15.5	18.25	20.75	15	21	19.25	34.25	31.25	29	32	34.25	32.75	37.75	37.5	45.75	45	40	42
Figure 3F	6	7.35	7.94	7.81	7.3			17.48	16.75	22.66	21.78			22.86	26.11	25.18	23.78
	12	4.72	5.52	5.16	3.95			6.98	8.19	7.56	7.33			10.34	9.15	13.98	10.14
	18	3.95	5.8	4.43	5.72			6.93	7.02	5.56	6.9			7.24	8.02	7.69	6.95
	24	1.19	2.26	3.16	3.16			3.97	4.08	3.92	5.88			7.37	6.48	7.71	5.47
Figure 3G	6	36.43	25.26	27.81	38.71			64.23	66.93	76.3	72.32			90.34	115.43	105.38	80.57
	12	10.86	9.81	6.06	6.09			30.08	37.93	26.1	41.59			39.99	42.48	39.62	50.5
	18	3.18	5.3	6.66	3.31			18.34	29.9	28.36	22.56			24.89	28.15	24.15	26.49
	24	2.61	6.49	3.96	5.56			11.71	15.26	16.49	14.96			18.54	12.99	16.15	14.22
Figure 3H	6	3.29	3.56	5.67	3.14			9.82	9.48	7.77	9.36			8.11	6.35	7.37	6.54
	12	10.8	11.09	12.74	14.27			55.62	46.03	58.39	58.95			45.88	49.72	43.12	43.88
	18	4.29	7.37	4.27	7.71			18.92	16.43	15.12	20.18			37.64	28.62	37.31	33.82
	24	6.52	7.48	4.26	6.88			12.46	10.02	12.87	9.04			11.16	12.22	13.17	15.39
