# Supplementary material for: Acute tobacco smoke exposure exacerbates the inflammatory response to corneal wounds in mice via the sympathetic nervous system
Source: Commun Biol. 2019 Jan 24;2:33. doi: 10.1038/s42003-018-0270-9 (PMC6345828; doi:10.1038/s42003-018-0270-9)
Supplement: Supplementary file 6 — Supplementary data 4 [file 42003_2018_270_MOESM6_ESM.xlsx]

## Sheet: Sheet1
	Time points	RA-1	RA-2	RA-3	RA-4	RA-5	RA-6	ATSE-1	ATSE-2	ATSE-3	ATSE-4	ATSE-5	ATSE-6	6-OHDA-1	6-OHDA-2	6-OHDA-3	6-OHDA-4	6-OHDA-5	6-OHDA-6
Figure 4B	0	100	100	100	100	100	100	100	100	100	100	100	100	100	100	100	100	100	100
	12	32.38	42.85	40.66	44.04	38.58	41.79	72.98	65.5	61.86	62.97	65.16	71.86	45.57	41.13	49.14	52.42	51.14	44.09
	18	12.84	20.74	13.93	17.49	15.62	10.39	52.05	42.61	42.72	41.13	45.04	53.07	24.52	21.7	20.64	28.77	19.37	25.84
	24	0	0	0	0	0	0	34.34	28.26	32.26	24.06	29.08	34.54	4.82	5.78	4.19	4.27	4.02	5.06
	30	0	0	0	0	0	0	10.01	9.91	12.2	11.51	8.63	11.22	0	0	0	0	0	0
	36	0	0	0	0	0	0	0	0	0	0	0	0	0	0	0	0	0	0
Figure 4C	6	19	20	21	18	22	19	5	4	9	7	6	9	17	18	19	18	22	17
	12	87	63	90	91	69	73	62	26	35	30	22	37	52	69	42	75	55	57
	18	105	110	108	85	100	112	39	49	48	55	37	53	78	92	75	90	84	75
	24	140	190	169	170	144	159	124	96	77	107	84	95	135	101	110	123	119	109
Figure 4D	6	12.75	14.5	10.75	9	11	10.5	20	22.25	23.75	25.5	24	18	18	17	12	17.5	12.75	16
	12	70	52.5	56.25	70	54	62	143.75	127	125.25	123	145.5	124.5	100	122.25	121.5	89	101.25	90.75
	18	100.5	107	94.5	118.5	90.75	88.25	163.25	164.5	170.75	158	151	128	112	131.25	140	110.5	120	135.5
	24	74.75	71	62.75	66.5	90	80	162.75	180	185.75	167	185	169	161	123	130	162.5	120.25	140.5
Figure 4E	6	9	8.25	5	4.25	5.25	6.5	15.5	12.5	10	11.25	16.5	15.25	13	12.75	15	10.5	14.5	10.5
	12	12.25	11.25	7.5	13	8.5	13.5	22.25	22.75	16.75	23.25	24.5	15.75	16.5	14	13	13.75	14.25	14.75
	18	19.75	12	15.5	20.25	11.5	12.25	28	30.5	22	27.5	31.25	25.25	14.25	17	19.5	18.25	14.75	15.5
	24	25.5	18.25	20.75	17.5	24.5	19	40	35.25	45.25	47.75	36	38.5	26	19.75	25	32	27.75	23.5
Figure 4F	α1a	35.51	21.15	27.54
	α1d	17.06	8.66	12.26
	α2c	62.82	31.41	43.95
	β1	200.12	113.81	198.2
	β2	283.6	142.3	209.25
	Time points	RA-1	RA-2	RA-3	RA-4	RA-5	RA-6	ATSE-1	ATSE-2	ATSE-3	ATSE-4	ATSE-5	ATSE-6	Timolol-1	Timolol-2	Timolol-3	Timolol-4	Timolol-5	Timolol-6
Figure 4H	0	100	100	100	100	100	100	100	100	100	100	100	100	100	100	100	100	100	100
	12	37.23	27.13	38.34	26.09	37.16	35.7	62.31	61.01	57.96	71.15	66.27	60.58	49.95	40.88	49.14	57.01	48.69	48.25
	18	16.39	12.12	18.83	12.37	19.72	15.25	42.05	44.11	43.24	56.4	36.44	40.73	26.21	19.27	26.51	29.74	29.93	26.42
	24	0	0	0	0	0	0	28.65	27.33	29.06	33.87	22.82	31.29	14.12	8.14	10.02	18.7	18.56	10.1
	30	0	0	0	0	0	0	11.72	7.02	11.34	15.93	8.1	14.18	0	0	0	0	0	0
	36	0	0	0	0	0	0	0	0	0	0	0	0	0	0	0	0	0	0
Figure 4I	6	21	20	22	25	18	20	9	5	3	8	9	10	21	17	22	18	23	17
	12	80	85	91	67	69	78	40	30	29	23	48	31	50	67	37	61	39	36
	18	92	106	108	120	100	121	40	46	54	57	45	39	79	87	76	66	78	70
	24	170	172	190	188	169	154	110	123	88	84	90	86	146	146	154	134	142	133
Figure 4J	6	11	15	9	17.25	12	14.5	24.25	22.75	17.5	27.25	25.5	21.25	16	17	13	17.5	9.5	21
	12	70	54	78.75	69	75.5	75.25	132.75	120.25	133.25	140	135	125	79.75	108.75	94.75	101	92.5	83
	18	123.5	98	84.25	79	82	85.5	154	150	168	164	144	170	86.75	129.75	100.5	123	99.5	119
	24	90	35.25	74.75	39	77	61	162.75	188	159.75	184	162	166.5	100.5	90.25	81.5	91.5	90	95
Figure 4K	6	8.5	8.75	5.25	7	5.25	9.25	10	11.5	14	15.25	10.75	15.5	11.25	10	12.5	13	10.5	11
	12	7	10.5	11.75	6.5	12	13.75	17.25	18.5	18.5	15.5	16.25	15.75	12.25	14	9.5	11.75	15.25	10
	18	13.75	12.5	15.5	13	8.5	12.75	20.75	22	18.5	23.5	19.25	18.75	10.5	12.5	15	16.75	16.5	12.75
	24	20.25	20.75	18.25	22.5	15.25	17	29	32.75	27.25	33.5	31.25	34.25	6	10.75	13.5	7.5	10	8.5
Figure 4L	6	6.22	7.94	6.45	7.86			24.74	23.24	20.81	17.08			10.62	12.14	10.27	11.19
	12	5.52	5.63	4.36	3.6			9.91	6.59	6.93	8.87			2.23	3.64	3.01	3.14
	18	5.09	3.42	2.46	5.14			6.87	5.83	5.47	5.37			3.14	4.25	3.15	3.97
	24	1.08	1.48	1.25	1.5			5.33	6.13	3.26	3.45			1.68	2.76	1.84	2.86
Figure 4M	6	32.42	26.01	25.41	37.86			59.93	64.34	71.07	71.17			27.34	18.48	24.98	23.32
	12	5.24	8.29	8.03	8.87			25.98	29.43	41.57	26.15			4.58	6.77	6.96	5.99
	18	8.57	5.55	2.88	4.39			20.1	24.91	15.67	25.27			6.29	2.56	5.88	2.25
	24	2.48	2.74	5.91	2.71			13.56	15.43	17.43	18.26			11.25	10.52	5.91	9.81
Figure 4N	6	5.22	5.55	2.33	3.6			7.3	8.27	9.99	8.61			8.16	5.7	7.54	7.09
	12	8.23	8.28	11.63	12.96			43.36	46.37	57.6	45.99			38.61	29.34	37.71	32.7
	18	7.01	7.54	6.32	4.18			20.45	19.89	20.25	17.4			11.4	12.14	9.76	11.74
	24	4.14	6.6	7.26	4.24			13.63	11.93	10.97	14.3			9.47	8.36	8.94	7.25
