# Supplementary material for: Acute tobacco smoke exposure exacerbates the inflammatory response to corneal wounds in mice via the sympathetic nervous system
Source: Commun Biol. 2019 Jan 24;2:33. doi: 10.1038/s42003-018-0270-9 (PMC6345828; doi:10.1038/s42003-018-0270-9)
Supplement: Supplementary file 7 — Supplementary data 5 [file 42003_2018_270_MOESM7_ESM.xlsx]

## Sheet: Sheet1
	Time points (hr)	RA-1	RA-2	RA-3	RA-4	RA-5	RA-6	ATSE-1	ATSE-2	ATSE-3	ATSE-4	ATSE-5	ATSE-6	6-OHDA-1	6-OHDA-2	6-OHDA-3	6-OHDA-4	6-OHDA-5	6-OHDA-6
Figure 5A	6	6.14	6.87	6.24	5.35			19.23	23.62	21.41	19.91			16.08	15.78	16.2	17.69
	12	5.55	3.34	3.71	5.84			7.55	7.96	9.22	7.63			6.41	5.93	6.44	7.28
	18	3.81	2.1	3.12	4.3			7.95	5.1	5.78	5.85			3.53	2.33	4.16	4.09
	24	3.83	1.2	3.27	2.62			5.42	4.32	4.37	6.58			3.78	2.36	3.94	2.52
	Time points	RA-1	RA-2	RA-3	RA-4	RA-5	RA-6	ATSE-1	ATSE-2	ATSE-3	ATSE-4	ATSE-5	ATSE-6	NfkB1 mutated-1	NfkB1 mutated-2	NfkB1 mutated-3	NfkB1 mutated-4	NfkB1 mutated-5	NfkB1 mutated-6
Figure 5C	0	100	100	100	100	100	100	100	100	100	100	100	100	100	100	100	100	100	100
	12	32.54	33.35	25.08	32.73	34.14	28.58	73.12	72.45	68.56	71.37	68.49	63.13	42.59	35.67	40.57	57.54	40.53	54.36
	18	14.95	19.36	15.93	16.71	16.75	10.37	58.86	56.1	46.15	55.93	51.56	45.77	20.02	18.46	28.83	35.42	26.62	33.01
	24	0	0	0	0	0	0	32.15	35.76	23.63	26.04	26.69	24.32	9.45	8.24	12.46	16.56	16.84	14.74
	30	0	0	0	0	0	0	17.14	18.26	12.1	15.36	14.23	10.98	0	0	0	0	0	0
	36	0	0	0	0	0	0	0	0	0	0	0	0	0	0	0	0	0	0
Figure 5D	6	35	32	45	56	35	53	10	15	16	8	17	10	25	35	42	35	44	26
	12	85	88	73	62	75	73	25	26	30	28	36	20	72	50	70	66	53	52
	18	142	128	135	131	125	127	68	46	43	81	82	71	128	100	108	110	99	100
	24	142	120	90	145	149	140	86	80	79	65	65	81	137	86	106	130	138	147
Figure 5E	6	15	16.25	9	13.5	12.75	10	40	36	34	34.5	35	37	25	30.75	20.5	23	27	28
	12	88	75.5	55.25	63.25	77.75	55	129.25	123.25	143.75	137	130.75	134	99	120.25	90	97.5	101	110
	18	112.5	98	84.25	87	110	107	170	168.25	183	166.25	173.5	169	160	128.25	137	134.5	137.75	153
	24	88	99	100.75	89.5	100.25	87	170	150	162.75	156.75	153.25	160.25	140.5	150	147.25	157.75	146	160
Figure 5F	6	7.25	8.5	5.5	9	6.75	7	19	13	19.25	18	17.5	14.75	15	6	5.75	14	12.25	7.5
	12	12	7.5	7.25	11.25	9.5	11.5	22.75	18.75	28.75	22	20.5	25	8.75	12.5	12	11.75	9.25	12.5
	18	11.5	18.25	17	17	12.75	12	39	30	33.25	32.5	38	34.75	20.75	19	15.5	17.75	21.5	18.25
	24	15.25	17.5	25.75	22	18.75	19	34.75	33	34.25	35	37.25	32.5	19.5	18.25	28.75	22.25	19.5	20.5
