# Supplementary material for: Acute tobacco smoke exposure exacerbates the inflammatory response to corneal wounds in mice via the sympathetic nervous system
Source: Commun Biol. 2019 Jan 24;2:33. doi: 10.1038/s42003-018-0270-9 (PMC6345828; doi:10.1038/s42003-018-0270-9)
Supplement: Supplementary file 8 — Supplementary data 6 [file 42003_2018_270_MOESM8_ESM.xlsx]

## Sheet: Sheet1
	Time points(hr)	RA-1	RA-2	RA-3	RA-4	RA-5	RA-6	ATSE-1	ATSE-2	ATSE-3	ATSE-4	ATSE-5	ATSE-6	6-OHDA-1	6-OHDA-2	6-OHDA-3	6-OHDA-4	6-OHDA-5	6-OHDA-6
Figure 6A	6	44.99	46.88	36.99	35.42			66.39	71.61	84.56	76.96			64.96	68.01	60.3	55.28
	12	11.08	6.58	8.34	11.31			28.78	32.9	30.8	29.48			23.1	21.34	27.06	28.88
	18	6.89	8.34	5.2	8.66			29.02	29.91	21	26.92			15.39	14.17	16.75	19.83
	24	6.01	6.92	2.57	7.7			13.61	11.1	10.92	17.13			9.68	8.32	10.64	8.99
	Time points(hr)	RA-1	RA-2	RA-3	RA-4	RA-5	RA-6	ATSE-1	ATSE-2	ATSE-3	ATSE-4	ATSE-5	ATSE-6	mAb IL-6-1	mAb IL-6-2	mAb IL-6-3	mAb IL-6-4	mAb IL-6-5	mAb IL-6-6
Figure 6C	0	100	100	100	100	100	100	100	100	100	100	100	100	100	100	100	100	100	100
	12	32.57	33.74	28.86	29.59	31.84	31.56	65.38	59.25	68.47	62.37	69.01	71.57	51.79	50.03	49.21	56.64	57.95	52.95
	18	15.92	10.15	18.46	17.47	18.17	11.71	57.86	53.12	51.22	50.75	45.69	52.37	38.16	39.14	31.41	32.26	36.33	33.1
	24	0	0	0	0	0	0	32.86	23.5	30.57	25.89	27.78	27.08	12.9	9.99	5.23	6.98	4.52	11.7
	30	0	0	0	0	0	0	19.39	11.39	16.8	12.33	12.53	15.65	0	0	0	0	0	0
	36	0	0	0	0	0	0	0	0	0	0	0	0	0	0	0	0	0	0
Figure 6D	6	21	19	25	20	22	25	4	6	8	10	8	11	17	18	24	23	19	21
	12	89	91	61	68	68	71	23	20	29	22	36	34	52	58	65	48	50	63
	18	108	105	100	93	100	140	40	52	53	43	40	41	80	67	66	60	64	63
	24	190	210	170	215	171	174	85	111	85	84	110	124	152	147	157	143	168	151
Figure 6E	6	13	8.5	13.75	15.25	9.25	13	18.75	23.75	25.5	24.5	18.5	22.5	13	16.75	14.25	16	13.5	14.25
	12	50	45.5	55.25	48.25	49.5	51.75	113.75	109.25	128.25	128.5	116.25	112.75	93.25	77	91.75	78.25	89.25	81.75
	18	120.5	97.25	84.25	106.5	110.25	92.75	143	140	162	158.75	147.5	157.25	111.25	111.25	103.5	111.75	105.25	109.5
	24	80	64.25	56.75	66.5	68.5	84.5	192.75	180	178.25	192	186.25	180.75	80.75	85.25	102.25	112.5	84.25	99.5
Figure 6F	6	5.25	6.75	5.5	8.25	8	5	10.25	13.25	10.75	14.5	15.25	14	10.75	11	11.25	9.5	12.5	10.25
	12	5	10.5	7.75	11.25	8.25	9.5	16	17.5	15.25	18.25	16.5	17	3.5	10.5	7.25	12.25	5.5	10.25
	18	12.25	12.25	15.5	11.5	14.5	12.5	22.75	18.5	20.25	19.5	18.75	21.75	14.25	14.75	16.75	17.25	14.5	15
	24	19.5	17.75	20.75	21.25	14.25	15.5	35.5	31.75	28	28.5	35.75	27.25	9.25	12	14.25	15.5	9.5	12.5
