# Supplementary material for: Acute tobacco smoke exposure exacerbates the inflammatory response to corneal wounds in mice via the sympathetic nervous system
Source: Commun Biol. 2019 Jan 24;2:33. doi: 10.1038/s42003-018-0270-9 (PMC6345828; doi:10.1038/s42003-018-0270-9)
Supplement: Supplementary file 9 — Supplementary data 7 [file 42003_2018_270_MOESM9_ESM.xlsx]

## Sheet: Sheet1
	Time points	RA-1	RA-2	RA-3	RA-4	RA-5	RA-6	ATSE-1	ATSE-2	ATSE-3	ATSE-4	ATSE-5	ATSE-6	6-OHDA-1	6-OHDA-2	6-OHDA-3	6-OHDA-4	6-OHDA-5	6-OHDA-6
Figure 7A	6	3.21	5.67	3.91	5.43			7.94	7.84	9.93	7.7			3.49	2.74	3.88	2.98
	12	8.76	8.19	14.67	14.75			42.36	55.44	46.86	40.89			21.59	24.37	27.19	22.83
	18	7.36	5.01	6.96	5.64			14.8	14.94	19.98	13.2			11.63	12.1	7.69	11.27
	24	6.03	3.15	3.77	7.66			9.53	12.83	15.56	14.08			6.37	3.84	9.42	7.25
	Time points	RA-1	RA-2	RA-3	RA-4	RA-5	RA-6	ATSE-1	ATSE-2	ATSE-3	ATSE-4	ATSE-5	ATSE-6	mAb IL-17-1	mAb IL-17-2	mAb IL-17-3	mAb IL-17-4	mAb IL-17-5	mAb IL-17-6
Figure 7C	0	100	100	100	100	100	100	100	100	100	100	100	100	100	100	100	100	100	100
	12	38.14	33.74	28.86	32.19	27.31	31.21	62.89	62.71	76.22	74.29	67.89	73.33	55.43	48.52	51.48	50.49	54.45	49.53
	18	13.66	10.15	12	8.66	9.9	11.71	47.82	59.78	54.8	51.81	53.8	59.78	36.63	34.65	28.71	36.63	32.67	34.65
	24	0	0	0	0	0	0	22.76	39.58	24.74	27.71	34.63	41.56	15.84	11.88	5.94	14.85	11.88	10.89
	30	0	0	0	0	0	0	8.61	12.58	15.28	11.25	18.28	20.24	0	0	0	0	0	0
	36	0	0	0	0	0	0	0	0	0	0	0	0	0	0	0	0	0	0
Figure 7D	6	22	27	20	28	32	18	10	9	7	10	13	4	18	24	25	22	23	18
	12	108	85	90	65	69	62	22	34	31	20	29	28	59	64	65	53	70	120
	18	100	105	108	120	137	138	59	62	51	48	38	35	88	69	67	70	111	90
	24	190	210	170	209	180	181	110	85	114	109	147	131	157	159	157	172	139	200
Figure 7E	6	12.5	15.75	18.25	20.25	10.75	15.25	17.25	22.25	15	23	24	14.75	16	12.75	14	17.5	12.75	13.25
	12	40	45.5	65.25	66.5	40.25	41.5	113.75	98	88.25	87.5	85	103	64.25	79	69	65.43	78.75	75.5
	18	98.75	61.25	84.25	98.25	72.75	65.25	142	170.75	159.25	178.75	151.5	133	109.25	118.25	105.5	102.75	115.5	110.5
	24	83	68.25	81	83	79	64	192.75	180	179.75	185.5	190.25	189.75	77.75	82.25	99.25	102.5	98.5	82.5
Figure 7F	6	8.75	6.5	8.75	5	5.25	9.75	13.75	17.5	18.25	14	19.25	15.5	12.25	11.5	15	11.25	15.75	11.75
	12	10.75	10.5	11.25	9	9.5	11.75	19	18.75	15.75	20.75	16.25	14.75	5.75	11.5	15.5	7.75	15.25	6.75
	18	17.25	12.5	12.5	17.25	15.5	14.75	20.75	25	22	22.75	21.5	25.5	22	14.75	16.75	18.75	13.75	19.25
	24	20.75	18.25	25	19.5	25.75	22.5	26.25	28.75	37.5	30.75	32.25	27.75	25	20	23.25	24.25	25.75	19.75
