# Supplementary material for: Acute tobacco smoke exposure exacerbates the inflammatory response to corneal wounds in mice via the sympathetic nervous system
Source: Commun Biol. 2019 Jan 24;2:33. doi: 10.1038/s42003-018-0270-9 (PMC6345828; doi:10.1038/s42003-018-0270-9)
Supplement: Supplementary file 10 — Supplementary data 8 [file 42003_2018_270_MOESM10_ESM.xlsx]

## Sheet: Sheet1
Figure 8A	α1a	18.31	32.33	28.62
	α1d	2.69	2.51	2.37
	α2c	4.12	1	2.56
	β1	10.22	2.65	6.03
	β2	44.35	27.22	59.26
Figure 8C	Time points (hr)	RA-1	RA-2	RA-3	RA-4	RA-5	RA-6	ATSE-1	ATSE-2	ATSE-3	ATSE-4	ATSE-5	ATSE-6	Tamsulosin-1	Tamsulosin-2	Tamsulosin-3	Tamsulosin-4	Tamsulosin-5	Tamsulosin-6
	0	100	100	100	100	100	100	100	100	100	100	100	100	100	100	100	100	100	100
	12	32.57	28.28	24.89	33.56	23.96	29.03	76.34	72.19	72.15	68.5	70.01	67.28	44.61	36.57	39.8	37.37	36.75	43.95
	18	17.52	11.25	9.26	18.25	8.76	16.89	60.66	61.67	62.78	52.99	51.35	55.54	36.53	28.52	30.8	29.28	25.42	37.85
	24	0	0	0	0	0	0	32.93	42.01	40.15	35.77	38.06	39.07	19.42	11.79	11.97	16.07	10.87	14.32
	30	0	0	0	0	0	0	19.85	21.41	23.38	19.67	19.82	22.38	0	0	0	0	0	0
	36	0	0	0	0	0	0	0	0	0	0	0	0	0	0	0	0	0	0
Figure 8D	6	19	22	25	21	18	23	7	9	5	8	9	10	21	17	13	15	23	22
	12	80	85	65	67	69	87	19	35	30	18	50	34	50	70	37	61	39	36
	18	108	93	108	120	100	150	48	45	58	40	40	57	79	87	76	120	78	70
	24	170	172	149	154	170	148	88	90	91	84	70	69	146	146	154	120	142	160
Figure 8E	6	12	18	8.75	15	15.5	15.25	27	30.5	23	24	32.75	22.5	16	17	13	20.75	21.5	14.5
	12	70	55.5	55.25	78	80.25	53.75	132.75	150.5	153.25	141.5	155.25	133.25	79.75	108.75	94.75	119.75	120.5	82.75
	18	112.5	76	120	98	115.5	78.75	143	180.75	168	170.5	145.75	175.5	96.75	129.75	100.5	121.25	131.25	97.5
	24	90	120	74.75	86	75.5	118.5	162.75	188	190	170.25	187.5	160.75	108.5	130.25	128.75	142.5	135.5	107.75
Figure 8F	6	6	7	5.5	6.25	7.5	5.25	14.25	17	20	22.25	14.25	16.75	17.5	9.75	10.75	12.25	10	13
	12	7.5	10.5	7	10.75	12.25	11.5	17.25	19	18.5	20.25	16.75	16.25	10.75	13	14.25	10.25	15	14
	18	18.75	18	15.5	12.25	19.25	12.5	25	30.5	20.75	29.25	23.25	28.75	19.75	16.5	15.75	20.25	15	16.25
	24	17.5	18.25	20.75	19.25	21.5	15.75	35.75	29.75	31.25	35.5	31.5	30.75	15	23.25	15.25	22.5	19.5	20
Figure 8G	6	7.44	6.01	6.36	5.21			22.72	16.26	15.98	17.85			12.93	11.01	13.25	12.41
	12	3.7	4.95	4.76	3.69			7.96	9.01	9.52	10.82			4.16	3.8	5.06	2.7
	18	2.78	5.35	2.92	2.96			7.4	6.69	6.23	5.33			3.2	3.15	4.8	3.78
	24	2.34	1.14	2.85	1.24			6.73	3.72	5.07	3.06			2.52	3.99	2.74	4.83
Figure 8H	6	36.18	38.9	29.86	29.26			66.76	61.94	73.63	65.2			25.97	29.9	42.44	35.24
	12	10.06	6.08	11.2	10.29			29.53	44.71	27.31	38.66			9.93	7.59	10.89	8.48
	18	6.24	8.01	7.58	5.02			26.49	25.86	22.12	24.41			8.39	5.99	9.24	7.75
	24	6.11	2.32	3.2	2.7			11.9	12.67	11.87	18.55			9.05	11.03	11.48	8.6
Figure 8I	6	4.73	4.23	2.87	4.21			6.44	8.37	6.5	9			3.42	2.55	1.55	3.96
	12	10.59	14.76	10.93	10.15			40.17	59.42	55.57	55.42			2.28	4.39	7.06	4.93
	18	7.33	7.68	4.77	7.56			16.01	16.62	12.16	18.71			5.8	9.72	3.76	12.08
	24	3.41	4.83	7.82	6.78			10.03	13.31	13.17	11.21			12.71	12.14	14.92	11.63
