# Supplementary material for: Acute tobacco smoke exposure exacerbates the inflammatory response to corneal wounds in mice via the sympathetic nervous system
Source: Commun Biol. 2019 Jan 24;2:33. doi: 10.1038/s42003-018-0270-9 (PMC6345828; doi:10.1038/s42003-018-0270-9)
Supplement: Supplementary file 11 — Supplementary data 9 [file 42003_2018_270_MOESM11_ESM.xlsx]

## Sheet: Sheet1
	Time points (hr)	IL-6	IL-6	IL-6	IL-6	IL-17A	IL-17A	IL-17A	IL-17A	NF-κB	NF-κB	NF-κB	NF-κB
Figure 9A	0	5.18	4.78	3.16	4.9	6.64	7.03	5.86	8.85	0.47	0.31	0.38	0.51
	6	36.14	29.05	28.6	26.47	6.85	9.27	12.68	14	36.14	32.67	34.94	29.33
	12	8.72	5.73	5.72	7.29	31.25	36.14	28.74	24.54	23.58	20.55	27.87	21.58
	18	5.76	3.19	3.17	2.3	17.64	19.94	16.74	18.96	12.76	27.17	24.04	16.83
	24	6.14	5.82	4.36	4.44	19.08	14.97	15.52	12.36	7.35	18.95	14.69	13.51
Figure 9B		RA-1	RA-2	RA-3	RA-4	ATSE-1	ATSE-2	ATSE-3	ATSE-4	NfkB1 mutated-1	NfkB1 mutated-2	NfkB1 mutated-3	NfkB1 mutated-4
	6	5.69	2.22	4.07	5.7	7.38	9.43	8.26	6.26	4.68	6.1	4.62	2.66
	12	9.94	9.4	13.54	9.65	47.66	53.27	55.89	51.79	15.63	18.75	17.72	16.24
	18	4.72	5.48	5.04	7.66	16.5	13.97	15.3	20.89	8.63	1.46	7.2	2.02
	24	6.11	7.54	3.01	3.27	12.42	12.61	9.19	11.46	9	9.09	7.31	5.41
Figure 9C		RA-1	RA-2	RA-3	RA-4	ATSE-1	ATSE-2	ATSE-3	ATSE-4	mAb IL-6-1	mAb IL-6-2	mAb IL-6-3	mAb IL-6-4
	6	3.7	4.85	4.32	3.37	9.2	9.15	7.87	7.67	7.1	5.96	4.05	6.81
	12	10.1	10.01	8.42	11.11	49.85	52.75	40.48	56.4	12.66	13.21	13.25	18.05
	18	4.54	4.17	7.36	7.81	15.33	16.75	19.48	12.36	5.39	2.12	3.35	3.13
	24	6.32	7.06	6	7.29	12.67	11.27	11.79	12.62	9.97	10.42	8.86	10.31
Figure 9D		RA-1	RA-2	RA-3	RA-4	ATSE-1	ATSE-2	ATSE-3	ATSE-4	NfkB1 mutated-1	NfkB1 mutated-2	NfkB1 mutated-3	NfkB1 mutated-4
	6	34.67	39.62	35.59	39.25	65.46	61.7	74.83	70.59	32.46	28.74	29.15	34.18
	12	11.31	8.4	9.62	5.24	26.76	44.62	39.06	34.32	5.23	7.36	6.96	9.74
	18	6.94	7.17	7.42	2.53	21.1	18.18	24.17	22.75	7.42	7.51	2.26	6.42
	24	2.02	3.34	4.71	2.7	19.77	19.55	11.1	14.79	4.13	7.04	6.44	7
Figure 9E		RA-1	RA-2	RA-3	RA-4	ATSE-1	ATSE-2	ATSE-3	ATSE-4	mAb IL-6-1	mAb IL-6-2	mAb IL-6-3	mAb IL-6-4
	6	6.08	5.19	5.77	5.51	17.24	15.19	15.88	22.58	17.83	16.59	14.67	16.86
	12	3.3	5.93	5.17	3.89	8.15	7.34	6.21	6.67	6.01	5.6	5.83	5.45
	18	2.69	5.38	2.24	4.2	5.27	6.47	6.39	7.56	3.17	3.76	2.77	4.17
	24	1.8	1.16	2.92	3.31	6.19	4.61	3.63	5.76	3.48	3.41	2.49	2.82
Figure 9F		RA-1	RA-2	RA-3	RA-4	ATSE-1	ATSE-2	ATSE-3	ATSE-4	mAb IL-17-1	mAb IL-17-2	mAb IL-17-3	mAb IL-17-4
	6	5.78	7.22	6.87	7.08	19.37	21.36	22.62	16.57	5.09	5.79	5.03	8.26
	12	3.21	3.58	5.59	4.52	10.39	9.61	7.5	9.91	5.55	5.12	3.09	2.24
	18	3.49	5.64	3.84	5.76	6.85	5.91	6.88	6.07	4.64	5.03	5.3	5.26
	24	3.75	1.03	3.8	3.09	5.86	5.88	5.72	5.15	4	3.52	4.4	3.67
Figure 9G		RA-1	RA-2	RA-3	RA-4	ATSE-1	ATSE-2	ATSE-3	ATSE-4	mAb IL-17-1	mAb IL-17-2	mAb IL-17-3	mAb IL-17-4
	6	25.4	26.99	34.26	34.3	76.84	65.27	63.94	63.36	32.79	36.29	43.86	28.49
	12	8.47	6.75	7.46	6.99	44.65	39.12	25.49	34.42	8.44	5.14	8.12	9.63
	18	2.99	2.19	4.78	7.77	15.41	20.85	15.87	20.1	6.89	9.91	11.17	10.78
	24	5.14	5.49	2.03	3.96	17.67	18.7	19.27	13.44	5.13	5.07	5.99	7.42
